# Supplementary material for: Ferrostatin-1 Prevents Salivary Gland Dysfunction in an Ovariectomized Rat Model by Suppressing Mitophagy-Driven Ferroptosis
Source: Antioxidants (Basel). 2025 Aug 28;14(9):1058. doi: 10.3390/antiox14091058 (PMC12466376; doi:10.3390/antiox14091058)
Supplement: Supplementary file 1 [file antioxidants-14-01058-s001.zip]

Archive with 1 entries (1 files):
- antioxidants-3745076-supplementary.pdf
